# Supplementary material for: Assessing benthic invertebrate vulnerability to ocean acidification and de-oxygenation in California: The importance of effective oceanographic monitoring networks
Source: PLoS One. 2025 Feb 18;20(2):e0317906. doi: 10.1371/journal.pone.0317906 (PMC11835291; doi:10.1371/journal.pone.0317906)
Supplement: S2 File — (XLSX) [file pone.0317906.s002.xlsx]

## Sheet: Table_1
Table 1. pH treatment conditions from various studies (citation) on different species and life stages. Consequences denote whether they found no response (Ci = 1), a sublethal response (Ci = 2), or a lethal response (Ci = 3). Species found within the California Current System (CCS) are marked with a Y, those who are not are marked with a N.
Citation	Lifestage	Consequence Type	Species	CCS	pH	Study Avg	Species Avg
Shi	larvae	sublethal	Apostichopus japonicus	N	7.1	7.1	7.4
Yuan	larvae	sublethal	Apostichopus japonicus	N	7.4	7.4
Yuan	adult	sublethal	Apostichopus japonicus	N	7.7	7.7
Knapp	adult	none	Jasus Ialandii	N	7.4	7.4	7.4
Sunday	larv	sublethal	Mesocentrotus franciscanus	Y	7.9	7.9	7.9
Christmas	zoea	sublethal	Metacarnicus magister	Y	7.5	7.5	7.45
Descoteaux	zoea	lethal	Metacarnicus magister	Y	7.6	7.6
Durant	adult	sublethal	Metacarnicus magister	Y	7.6	7.6
Hans	adult	none	Metacarnicus magister	Y	7.4	7.4
Miller	egg	sublethal	Metacarnicus magister	Y	7.5	7.5
Miller	zoea	lethal	Metacarnicus magister	Y	7.5	NA
Pane and Berry	adult	none	Metacarnicus magister	Y	7.1	7.1
Arnberg	egg	none	Pandalus borealis	Y	7.6	7.6	7.35333
Arnberg	larvae	none	Pandalus borealis	Y	7.6	NA
Bechmann	larvae	none	Pandalus borealis	Y	7.6	7.6
Hammer	adult	none	Pandalus borealis	Y	6.86	6.86	6.86
Lowder	juvenile	sublethal	Panilurus Interruptus	Y	7.7	7.7	7.7
Spicer	adult	sublethal	Strongylocentrotus droebachiensis	N	7.4	7.4	7.4
Taylor	adult	sublethal	Strongylocentrotus fragilis	Y	7.7	7.7	7.7
Zhan	adult	sublethal	Strongylocentrotus intermedius	N	7.8	7.8	7.8
Evans	larvae	sublethal	Strongylocentrotus purpurpatus	Y	7.6	7.6	7.62857
Garrett	larvae	sublethal	Strongylocentrotus purpurpatus	Y	7.5	7.5
Kelly	larvae	sublethal	Strongylocentrotus purpurpatus	Y	7.6	7.6
Matson	larvae	sublethal	Strongylocentrotus purpurpatus	Y	7.7	7.7
Pespeni	larvae	sublethal	Strongylocentrotus purpurpatus	Y	7.8	7.8
Stumpp	larvae	sublethal	Strongylocentrotus purpurpatus	Y	7.7	7.7
Yu	larvae	sublethal	Strongylocentrotus purpurpatus	Y	7.5	7.5

## Sheet: Table_2
Table 2. Dissolved oxygen treatment conditions from various studies (ciation) on different species and life stages. Consequences denote whether they found no response (Ci = 1), a sublethal response (Ci = 2), or a lethal response (Ci = 3). Species found within the California Current System (CCS) are marked with a Y, those who are not are marked with a N.
Citation	Lifestage	Consequence Type	Species	CCS	perc_sat	PO2_kPa	DO_ml_L	uM_O2	DO_mgL	Temp	Sal	Depth	Study	Species	Calcs
Huo	adult	sublethal	Apostichopus japonicus	N	24.3688	NA	NA	NA	2	16	30	0	24.3688	24.3688	Lethal
Miller	larvae	lethal	Cancer irroratus	Y	36.8601	NA	NA	NA	2.8	20	30	0	36.8601	23.936	23.5323
Vargo_Sastry	larvae	lethal	Cancer irroratus	Y	7.51469	NA	NA	NA	0.7	10	30	0	11.012	NA
Vargo_Sastry	larvae	lethal	Cancer irroratus	Y	7.88101	NA	NA	NA	0.66	15	30	0	NA	NA	CCS Specoes
Vargo_Sastry	larvae	lethal	Cancer irroratus	Y	17.6402	NA	NA	NA	1.34	20	30	0	NA	NA	33.3649
Bellman_Child	larvae	sublethal	Cancer productus	Y	28.8735	NA	NA	NA	2.5	12.5	33	0	32.3766	32.38
Bellman_Child	larvae	sublethal	Cancer productus	Y	31.8861	NA	NA	NA	2.5	17.4	33	0	NA	NA	Study Species
Bellman_Child	larvae	sublethal	Cancer productus	Y	36.3702	NA	NA	NA	2.5	24.6	33	0	NA	NA	38.8096
Sandberg	adult	sublethal	Crangon crangon	N	30	NA	NA	NA	NA	13	5	0	30	30
Low_Micheli	adult	sublethal	Mesocentrotus franciscanus	Y	66.4885	NA	NA	NA	5.5	14.4	34	0	66.4885	66.4885
Bancroft	juvenile	lethal	Metacarnicus magister	Y	19.9364	NA	1.4	NA	NA	7	33	0	26.229	20.3387
Bancroft	juvenile	lethal	Metacarnicus magister	Y	28.4805	NA	2	NA	NA	7	33	0	NA	NA
Bancroft	juvenile	lethal	Metacarnicus magister	Y	21.1156	NA	1.4	NA	NA	10	33	0	NA	NA
Bancroft	juvenile	lethal	Metacarnicus magister	Y	30.1651	NA	2	NA	NA	10	33	0	NA	NA
Bancroft	juvenile	lethal	Metacarnicus magister	Y	22.2872	NA	1.4	NA	NA	13	33	0	NA	NA
Bancroft	juvenile	lethal	Metacarnicus magister	Y	31.8388	NA	2	NA	NA	13	33	0	NA	NA
Bancroft	juvenile	lethal	Metacarnicus magister	Y	23.0623	NA	1.4	NA	NA	15	33	0	NA	NA
Bancroft	juvenile	lethal	Metacarnicus magister	Y	32.9461	NA	2	NA	NA	15	33	0	NA	NA
Barth	adult	lethal	Metacarnicus magister	Y	14.5864	NA	1	NA	NA	7.75	34	25	14.5864	NA
Grantham	adult	lethal	Metacarnicus magister	Y	20.2007	NA	1.47	NA	NA	5	33	40	20.2007	NA
Kang_Matsuda	larvae	lethal	Metapenaeus monoceros	N	46.1336	NA	NA	NA	3.4	21	32	0	46.1336	46.1336
Peruzza	embryo	sublethal	Palaemon varians	N	21.474	4.5	NA	NA	NA	22	33	0	21.474	21.474
Peruzza	adult	sublethal	Palaemon varians	N	21.474	4.5	NA	NA	NA	22	33	0	NA	NA
Brouwer	embryo	sublethal	Palaemonetes pugio	N	20.5431	NA	NA	NA	1.5	27	15	0	20.5431	20.803
Miller	larvae	lethal	Palaemonetes pugio	N	21.0629	NA	NA	NA	1.6	20	30	0	21.0629	NA
Miller	larvae	lethal	Palaemonetes vulgaris	N	20.4047	NA	NA	NA	1.55	20	30	0	20.4047	20.4047
Dupont_Prinet	adult	sublethal	Pandalus borealis	Y	22	NA	NA	NA	NA	5	28	0	22	22
Dupont_Prinet	adult	sublethal	Pandalus borealis	Y	22	NA	NA	NA	NA	8	28	0	NA	NA
Bellman_Child	larvae	sublethal	Panilurus interruptus	Y	28.8735	NA	NA	NA	2.5	12.5	33	0	32.3766	27.5161
Bellman_Child	larvae	sublethal	Panilurus interruptus	Y	31.8861	NA	NA	NA	2.5	17.4	33	0	NA	NA
Bellman_Child	larvae	sublethal	Panilurus interruptus	Y	36.3702	NA	NA	NA	2.5	24.6	33	0	NA	NA
Ocampo	adult	sublethal	Panilurus interruptus	Y	28.4985	NA	NA	NA	1.86	27	35	0	22.6556	NA
Ocampo	adult	sublethal	Panilurus interruptus	Y	16.8127	NA	NA	NA	1.24	20	35	0	NA	NA
Renaud	juvenile	sublethal	Penaeus aztecus	N	26.0727	NA	NA	NA	2	22	22	0	26.0727	26.0727
Seidman_Lawr	juvenile	sublethal	Penaeus monodon	N	31.1045	NA	NA	NA	2.22	28	16	0	31.1045	31.1045
Rosas	juvenile	sublethal	Penaeus schmitti	N	71.1866	NA	NA	NA	5	25	28	0	68.0595	68.0595
Rosas	juvenile	sublethal	Penaeus schmitti	N	72.0017	NA	NA	NA	5	25	30	0	NA	NA
Rosas	juvenile	sublethal	Penaeus schmitti	N	68.0175	NA	NA	NA	5	25	20	0	NA	NA
Rosas	juvenile	sublethal	Penaeus schmitti	N	66.1088	NA	NA	NA	5	25	15	0	NA	NA
Rosas	juvenile	sublethal	Penaeus schmitti	N	62.9831	NA	NA	NA	4.5	25	25	0	NA	NA
Renaud	juvenile	sublethal	Penaeus setiferus	N	19.5545	NA	NA	NA	1.5	22	22	0	19.5545	43.0989
Rosas	juvenile	sublethal	Penaeus setiferus	N	78.7489	NA	NA	NA	5	28	37	0	66.6433	NA
Rosas	juvenile	sublethal	Penaeus setiferus	N	75.7373	NA	NA	NA	5	28	30	0	NA	NA
Rosas	juvenile	sublethal	Penaeus setiferus	N	73.6569	NA	NA	NA	5	28	25	0	NA	NA
Rosas	juvenile	sublethal	Penaeus setiferus	N	71.6337	NA	NA	NA	5	28	20	0	NA	NA
Rosas	juvenile	sublethal	Penaeus setiferus	N	33.4397	NA	NA	NA	2.4	28	15	0	NA	NA
Seidman_Lawr	juvenile	sublethal	Penaeus vannamei	N	26.7611	NA	NA	NA	1.91	28	16	0	26.7611	26.7611
Eerkes	larvae	lethal	Strongylocentrotus purpurpatus	Y	15.3014	NA	NA	NA	1.43	9	33	0	15.3014	40.8949
Low_Micheli	adult	sublethal	Strongylocentrotus purpurpatus	Y	66.4885	NA	NA	NA	5.5	14.4	34	0	66.4885	NA

## Sheet: References
Stressor	References
pH	Arnberg M, Calosi P, Spicer JI, Tandberg AHS, Nilsen M, Westerlund S, et al. Elevated temperature elicits greater effects than decreased pH on the development, feeding and metabolism of northern shrimp (Pandalus borealis) larvae. Mar Biol. 2013 Aug 1;160(8):2037–48.
DO	Bancroft MP. An experimental investigation of the effects of temperature and dissolved oxygen on the growth of juvenile English sole and juvenile Dungeness crab. Oregon State University;
DO	Barth JA, Fram JP, Dever EP, Risien CM, Wingard CE, Collier RW, et al. Warm Blobs, Low-Oxygen Events, and an Eclipse: THE OCEAN OBSERVATORIES INITIATIVE ENDURANCE ARRAY CAPTURES THEM ALL. Oceanography. 2018;31(1):90–7.
pH	Bechmann RK, Taban IC, Westerlund S, Godal BF, Arnberg M, Vingen S, et al. Effects of Ocean Acidification on Early Life Stages of Shrimp (Pandalus borealis) and Mussel (Mytilus edulis). Journal of Toxicology and Environmental Health, Part A. 2011 Mar 15;74(7–9):424–38.
DO	Belman BW, Childress JJ. Oxygen consumption of the larvae of the lobster Panulirus interruptus (Randall) and the crab Cancer productus Randall. Comparative Biochemistry and Physiology Part A: Physiology. 1973 Mar 1;44(3):821–8.
DO	Brouwer M, Brown-Peterson NJ, Larkin P, Patel V, Denslow N, Manning S, et al. Molecular and whole animal responses of grass shrimp, Palaemonetes pugio, exposed to chronic hypoxia. Journal of Experimental Marine Biology and Ecology. 2007 Feb 13;341(1):16–31.
pH	Christmas, A.-M. F. Effects of ocean acidification on dispersal behavior in the larval stage of the Dungeness crab and the Pacific Green Shore crab. 2013. Master's Thesis: Western Washington University.
pH	Descoteaux, R. Effects of ocean acidification on development of Alaskan crab larvae. 2014. Master's Thesis, University of Alaska Fairbanks.
DO	Dupont-Prinet A, Pillet M, Chabot D, Hansen T, Tremblay R, Audet C. Northern shrimp (Pandalus borealis) oxygen consumption and metabolic enzyme activities are severely constrained by hypoxia in the Estuary and Gulf of St. Lawrence. Journal of Experimental Marine Biology and Ecology. 2013 Oct 1;448:298–307.
pH	Durant A, Khodikian E, Porteus CS. Ocean acidification alters foraging behaviour in Dungeness crab through impairment of the olfactory pathway. Global Change Biology. 2023;29(14):4126–39.
DO	Eerkes-Medrano D, Menge BA, Sislak C, Langdon CJ. Contrasting effects of hypoxic conditions on survivorship of planktonic larvae of rocky intertidal invertebrates. Marine Ecology Progress Series. 2013 Mar 25;478:139–51.
pH	Evans TG, Chan F, Menge BA, Hofmann GE. Transcriptomic responses to ocean acidification in larval sea urchins from a naturally variable pH environment. Molecular Ecology. 2013;22(6):1609–25.
pH	Garrett AD, Brennan RS, Steinhart AL, Pelletier AM, Pespeni MH. Unique Genomic and Phenotypic Responses to Extreme and Variable pH Conditions in Purple Urchin Larvae. Integrative and Comparative Biology. 2020 Aug 1;60(2):318–31.
pH	Hammer K, Pedersen S. Deep-water prawn Pandalus borealis displays a relatively high pH regulatory capacity in response to CO2-induced acidosis. Mar Ecol Prog Ser. 2013 Oct 31;492:139–51.
pH	Hans S, Fehsenfeld S, Treberg JR, Weihrauch D. Acid–base regulation in the Dungeness crab (Metacarcinus magister). Mar Biol. 2014 May 1;161(5):1179–93.
DO	Huo D, Sun L, Ru X, Zhang L, Lin C, Liu S, et al. Impact of hypoxia stress on the physiological responses of sea cucumber Apostichopus japonicus: respiration, digestion, immunity and oxidative damage. PeerJ. 2018 Apr 27;6:e4651.
DO	Kang JC, Matsuda O. Combined Effects of Hypoxia and Hydrogen Sylfide on Early Developmental Stages of White Shrimp Metapenaus monoceros. 1994. Journal of Faculaty of Applied Biological Sciences. Hiroshima University.
pH	Kelly MW, Padilla-Gamiño JL, Hofmann GE. Natural variation and the capacity to adapt to ocean acidification in the keystone sea urchin Strongylocentrotus purpuratus. Global Change Biology. 2013;19(8):2536–46.
pH	Knapp JL, Bridges CR, Krohn J, Hoffman LC, Auerswald L. The effects of hypercapnia on the West Coast rock lobster (Jasus lalandii) through acute exposure to decreased seawater pH — Physiological and biochemical responses. Journal of Experimental Marine Biology and Ecology. 2016 Mar 1;476:58–64.
DO	Low NHN, Micheli F. Lethal and functional thresholds of hypoxia in two key benthic grazers. Marine Ecology Progress Series. 2018 Apr 26;594:165–73.
pH	Lowder KB, deVries MS, Hattingh R, Day JMD, Andersson AJ, Zerofski PJ, et al. Exoskeletal predator defenses of juvenile California spiny lobsters (Panulirus interruptus) are affected by fluctuating ocean acidification-like conditions. Front Mar Sci [Internet]. 2022 Aug 4 [cited 2024 Oct 21];9. Available from: https://www.frontiersin.org/journals/marine-science/articles/10.3389/fmars.2022.909017/f…
pH	Matson PG, Yu PC, Sewell MA, Hofmann GE. Development Under Elevated pCO2 Conditions Does Not Affect Lipid Utilization and Protein Content in Early Life-History Stages of the Purple Sea Urchin, Strongylocentrotus purpuratus. The Biological Bulletin. 2012 Dec;223(3):312–27.
DO	Miller D, Poucher S, Coiro L. Determination of lethal dissolved oxygen levels for selected marine and estuarine fishes, crustaceans, and a bivalve. Marine Biology. 2002 Feb 1;140(2):287–96.
pH	Miller JJ, Maher M, Bohaboy E, Friedman CS, McElhany P. Exposure to low pH reduces survival and delays development in early life stages of Dungeness crab (Cancer magister). Mar Biol. 2016 Apr 25;163(5):118.
DO	Ocampo L, Patiño D, Ramı́rez C. Effect of temperature on hemolymph lactate and glucose concentrations in spiny lobster Panulirus interruptus during progressive hypoxia. Journal of Experimental Marine Biology and Ecology. 2003 Nov 21;296(1):71–7.
pH	Pane EF, Barry JP. Extracellular acid–base regulation during short-term hypercapnia is effective in a shallow-water crab, but ineffective in a deep-sea crab. Marine Ecology Progress Series. 2007 Mar 26;334:1–9.
DO	Peruzza L, Gerdol M, Oliphant A, Wilcockson D, Pallavicini A, Hawkins L, et al. The consequences of daily cyclic hypoxia on a European grass shrimp: From short-term responses to long-term effects. Functional Ecology. 2018;32(10):2333–44.
pH	Pespeni MH, Sanford E, Gaylord B, Hill TM, Hosfelt JD, Jaris HK, et al. Evolutionary change during experimental ocean acidification. Proc Natl Acad Sci U S A. 2013 Apr 23;110(17):6937–42.
DO	Renaud ML. Detecting and avoiding oxygen deficient sea water by brown shrimp, Penaeus aztecus (Ives), and white shrimp Penaeus setiferus (Linnaeus). Journal of Experimental Marine Biology and Ecology. 1986 Jul 15;98(3):283–92.
DO	Rosas C, Sánchez A, Díaz-Iglesia E, Brito R, Martinez E, Soto LA. Critical dissolved oxygen level to Penaeus setiferus and Penaeus schmitti postlarvae (PL10–18) exposed to salinity changes. Aquaculture. 1997 Jun 1;152(1):259–72.
DO	Sandberg E, Tallqvist M, Bonsdorff E. The Effects of Reduced Oxygen Content on Predation and Siphon Cropping by the Brown Shrimp, Crangon crangon. Marine Ecology. 1996;17(1–3):411–23.
DO	Seidman ER, Lawrence AL. GROWTH. FEED DIGESTIBILITY, AND PROXIMATE BODY COMPOSITION OF JUVENILE Penaeus vannamei AND Penaeus monodon GROWN AT DIFFERENT DISSOLVED OXYGEN LEVELS. Journal of the World Mariculture Society. 1985;16(1–4):333–46.
pH	Shi W, Li Y, Dong Y, Xin M, Zhang X, Xu Q. The effect of ocean acidification on the enzyme activity of Apostichopus japonicus. Fish & Shellfish Immunology. 2021 Jan 1;108:1–6.
pH	Spicer JI. What can an ecophysiological approach tell us about the physiological responses of marine invertebrates to hypoxia? Davies SA, Dow JAT, Lukowiak K, editors. Journal of Experimental Biology. 2014 Jan 1;217(1):46–56.
pH	Stumpp M, Wren J, Melzner F, Thorndyke MC, Dupont ST. CO2 induced seawater acidification impacts sea urchin larval development I: Elevated metabolic rates decrease scope for growth and induce developmental delay. Comparative Biochemistry and Physiology Part A: Molecular & Integrative Physiology. 2011 Nov 1;160(3):331–40.
pH	Sunday JM, Crim RN, Harley CDG, Hart MW. Quantifying Rates of Evolutionary Adaptation in Response to Ocean Acidification. PLOS ONE. 2011 Aug 9;6(8):e22881.
pH	Taylor JR, Lovera C, Whaling PJ, Buck KR, Pane EF, Barry JP. Physiological effects of environmental acidification in the deep-sea urchin Strongylocentrotus fragilis. Biogeosciences. 2014 Mar 13;11(5):1413–23.
DO	Vargo SL, Sastry AN. Acute temperature and low dissolved oxygen tolerances of brachyuran crab (Cancer irroratus) larvae. Marine Biology. 1977 Mar 1;40(2):165–71.
pH	Yu PC, Matson PG, Martz TR, Hofmann GE. The ocean acidification seascape and its relationship to the performance of calcifying marine invertebrates: Laboratory experiments on the development of urchin larvae framed by environmentally-relevant pCO2/pH. Journal of Experimental Marine Biology and Ecology. 2011 Apr 30;400(1):288–95.
pH	Yuan X, Shao S, Dupont S, Meng L, Liu Y, Wang L. Impact of CO2-driven acidification on the development of the sea cucumber Apostichopus japonicus (Selenka) (Echinodermata: Holothuroidea). Marine Pollution Bulletin. 2015 Jun 15;95(1):195–9.
pH	Yuan X, Shao S, Yang X, Yang D, Xu Q, Zong H, et al. Bioenergetic trade-offs in the sea cucumber Apostichopus japonicus (Echinodermata: Holothuroidea) in response to CO2-driven ocean acidification. Environ Sci Pollut Res. 2016 May 1;23(9):8453–61.
pH	Zhao L, Milano S, Tanaka K, Liang J, Deng Y, Yang F, et al. Trace elemental alterations of bivalve shells following transgenerational exposure to ocean acidification: Implications for geographical traceability and environmental reconstruction. Science of The Total Environment. 2020 Feb 25;705:135501.
